# Supplementary material for: Learning processes in hierarchical pairs regulate entire gene expression in cells
Source: Sci Rep. 2022 May 9;12:7549. doi: 10.1038/s41598-022-10998-z (PMC9085877; doi:10.1038/s41598-022-10998-z)
Supplement: Supplementary file 1 — Supplementary Information. [file 41598_2022_10998_MOESM1_ESM.zip]

Archive with 1 entries (1 files):
- weightTable.txt
